# Supplementary material for: Exogenous SA Applications Alleviate Salinity Stress via Physiological and Biochemical changes in St John’s Wort Plants
Source: Plants (Basel). 2023 Jan 9;12(2):310. doi: 10.3390/plants12020310 (PMC9861905; doi:10.3390/plants12020310)
Supplement: Supplementary file 1 [file plants-12-00310-s001.zip]

Archive with 1 entries (1 files):
- plants-2114926-supplementary.pdf
